# Supplementary material for: Paracrine role of endothelial IGF-1 receptor in depot-specific adipose tissue adaptation in male mice
Source: Nat Commun. 2025 Jan 2;16:170. doi: 10.1038/s41467-024-54669-1 (PMC11696296; doi:10.1038/s41467-024-54669-1)
Supplement: Supplementary file 3 — Source Data [file 41467_2024_54669_MOESM3_ESM.xlsx]

## Sheet: 1c
Control																					ECIGF-1RKD
21.7	23.5	26.2	27	27.7	30.3	25.4															23.6	23.8	23.7	25	26.8	26.6	27.2	28.9

## Sheet: 1d
	Control																										ECIGF-1RKD
eWAT	2.22762	1.86879	1.37227	1.7608	1.68244	1.11203	1.60485	1.50376	1.19904	2.34	2.49	2.54	1.9	2.9	1.3	0.75	1.56366	0.9	1.18	2.2	1.38	0.611855	1.29969	0.97269	1.69433	1.03727	1.67	1.62235	1.88679	1.46812	1.48809	1.06	1.44652	1.69004	1.9748	1.71	2.07736	1.21426	0.852483
Liver	3.89284	4.71366	3.36727	4.96945	4.3299	4.88574	1.31052	4.03085	4.61285	3.28103	4.11555	3.64855	4.32122	3.7844	4.86345	3.69986	3.8033										4.64368	3.81471	3.0349	3.14486	3.06865	5.05598	4.10619	3.56544	4.29422	4.21093	5.06281	4.67458	5.54988	3.8682	4.54367	5.15196
Heart	0.627878	0.572687	0.529532	0.446735	0.591017	0.509647	0.483991																				0.643678	0.62281	0.493171	0.602208	0.632711	0.505598	0.60177	0.758725	0.570994	0.539374	0.476677

## Sheet: 1e
Control																					ECIGF-1RKD																					Control (Chow)
10	9.8	8.2	10.2	9.9	10.5	7.9	11.1	7.1	12.4	9.5	8	10.4	10.8	11.8	11.2	10	12.8	13.9	13	8.4	12.2	11.3	8.3	9.3	9.5	9.3	9.4	10.8	8.5	9.5	10.6											4.9	4.3	5.5	5.4	4.6
25	26.1	26.4	26.4	22.9	26.7	19.1	25.1	24.1	31.6	25.6	30.4	30.6	30.2	29.2	22.3	28.2	25.1	30.6	26	24	26.9	21.9	23	28.9	27	30.4	24.5	20.8	27.5	22.9	24.1											15	11	17.4	17.2	14.3
18.1	18.8	12.3	20.3	18.7	18.5	15.5	18.7	18.3	31.1	23.7	23.1	23.5	26.4	17	15	21.5	21.2	21.7	23.3	19.9	19.3	12.3	20.5	16.7	23	23.8	16.5	13.6	17.4	20.5	19.9											10.2	8.4	11.6	9.7	9.2
15	14.4	10.8	16.5	13.7	17	12.9	15.1	12	19.6	16.8	18.9	14.4	19.3	12.9	10.5	12.3	15.6	21	18	11.7	13.7	12.6	12	15.9	13	13.8	11.5	14.2	12	12.4	18.3											6.4	8.3	8.7	8.4	7.7
14.8	9.8	9.5	14.1	11.8	13.4	9.3	10.5	11	21.2	12.5	16.2	8.8	14.8	10.4	12.9	11.8	13.3	14.9	11.9	12.2	11.4	13.1	8.4	9.1	10.3	9.5	11.8	13	9.2	10.5	14.5											6.8	7.3	8.1	8.4	6.7

## Sheet: 1f
Control	ECIGF-1RKD
70.5	71.7
69.1	59
58.35	63.85
75.35	70.7
66.15	72.9
74.15	77.4
56.1	63.1
69.7	60.5
63.45	65.75
99.1	65.8
77.1	74.85
84.5
78.1
88.7
70.2
59.85
72.9
74.95
87.7
79.75
65.9

## Sheet: 1g
Control																					KD
100	100	100	100	100	100	100	100	100	100	100	100	100	100	100	100	100					100	100	100	100	100	100	100	100	100	100
74.359	67.0886	53.6082	56.8807	60	47.4748	57.4713	109.709	98.1132	66.6667	88.8889	106.493	115.854	66	57.4468	52.6316	60					85.1351	78.3784	50	50	58.3333	55.2381	51.7857		37.5	38.2114
70.5128	55.6962	43.299	48.6238	48.4211	51.5151	65.5172	90.2913	116.981	88.8889	93.6508	106.493	67.0732	87	45.7447	49.4737	42.2222					58.1081	63.5135	63.3333	45.1219	51.0417	47.6191	41.9643	56.9892	53.3333	39.8374
51.282	48.1013	47.4227	43.1193	48.4211	62.6263	50.5747	101.942	120.755	86.1111	82.5397	72.7273	146.341	98	46.8085	46.3158	44.4444					64.8649	62.1622	72.2222	43.9024	55.2083	37.1429	32.1429	39.785	65	51.2195
80.7692	75.9494	75.2577	90.8257	86.3158	73.7374	77.0115	111.65	132.076	75	73.0159	97.4026	114.634	124	44.6808	57.8947	41.1111					54.054	74.3243	90	70.7317	71.875	40.9524	41.9643	38.7097	62.5	52.8455

## Sheet: 1h
Control (HFD)	ECIGF-1RKD (HFD)
286.5	285.1
258.9	291.2
232	280.6
244	224.4
250	250.5
248.5	210.5
262.1	196.9
407.8	244.6
451.9	237.1
329.2	205.7
351.6
384.4
436.6
363
222.3
227.4
217.2

## Sheet: 1i
Control						ECIGF-1RKD
0.433333	0.6	0.6	0.533333	0.616667		0.65	0.516667	0.666667	0.55	0.666667	0.583333
0.433333	0.533333	0.583333	0.516667	0.483333		0.633333	0.5	0.633333	0.516667	0.533333	0.566667
0.5	0.55	0.533333	0.516667	0.6		0.583333	0.483333	0.566667	0.516667	0.566667	0.516667
0.48	0.516667	0.516667	0.533333	0.483333		0.52	0.516667	0.55	0.45	0.566667	0.583333
0.416667	0.516667	0.516667	0.466667	0.5		0.55	0.466667	0.616667	0.5	0.516667	0.55
0.4	0.666667	0.583333	0.55	0.55		0.633333	0.483333	0.566667	0.533333	0.583333	0.55
0.45	0.6	0.516667	0.533333	0.5		0.566667	0.5	0.583333	0.516667	0.52	0.56
0.466667	0.5	0.533333	0.5	0.516667		0.583333	0.5	0.533333	0.45	0.55	0.55
0.45	0.583333	0.55	0.533333	0.533333		0.65	0.45	0.6	0.533333	0.533333	0.533333
0.45	0.55	0.55	0.516667	0.45		0.55	0.45	0.516667	0.483333	0.566667	0.566667
0.45	0.516667	0.6	0.483333	0.566667		0.6	0.533333	0.6	0.533333	0.5	0.533333
0.45	0.516667	0.55	0.533333	0.533333		0.616667	0.5	0.6	0.466667	0.583333	0.55
0.5	0.566667	0.533333	0.516667	0.55		0.666667	0.5	0.666667	0.5	0.533333	0.533333
0.55	0.55	0.6	0.566667	0.616667		0.683333	0.6	0.65	0.583333	0.633333	0.616667
0.583333	0.6	0.666667	0.65	0.65		0.766667	0.633333	0.733333	0.583333	0.633333	0.633333
0.533333	0.666667	0.616667	0.666667	0.633333		0.683333	0.65	0.733333	0.6	0.65	0.666667
0.583333	0.7	0.683333	0.633333	0.65		0.7	0.666667	0.75	0.566667	0.65	0.716667
0.583333	0.616667	0.666667	0.55	0.55		0.666667	0.6	0.7	0.633333	0.683333	0.65
0.533333	0.616667	0.633333	0.6	0.65		0.666667	0.583333	0.616667	0.6	0.633333	0.766667
0.55	0.633333	0.666667	0.533333	0.516667		0.683333	0.533333	0.65	0.583333	0.666667	0.616667
0.5	0.616667	0.616667	0.533333	0.516667		0.7	0.566667	0.65	0.566667	0.6	0.683333
0.566667	0.616667	0.65	0.616667	0.666667		0.666667	0.533333	0.65	0.65	0.633333	0.666667
0.5	0.583333	0.666667	0.566667	0.566667		0.633333	0.583333	0.666667	0.6	0.65	0.6
0.533333	0.633333	0.633333	0.633333	0.55		0.816667	0.516667	0.683333	0.633333	0.666667	0.683333
0.4	0.7	0.5	0.7	0.5		0.7	0.6	0.7	0.7	0.6	0.6

## Sheet: 1j
	Control						KD
Full day	11.401	13.4646	13.6722	12.7299	12.8896		14.8254	12.3306	14.5507	12.6021	13.7233	13.8735
Light	5.38	6.65	6.63333	6.21667	6.33333		7.13667	5.9	7.03333	6.05	6.68667	6.64333
Dark	5.97361	6.78333	6.99722	6.47778	6.52361		7.63889	6.38611	7.47083	6.50833	6.99722	7.18056

## Sheet: 1k
Control													ECIGF-1RKD
42.8971	0	1.29688	1.29688	1.12571	25.6667	16.5194	18.4574	0	0	11.7132			65.9829	48.7257	5.1875	14.8971	0	5.58286	73.5736	51.4806	12	25.3

## Sheet: 1l
Control													ECIGF-1RKD
0.198472	1.52005	1.42151	1.90179	0.474342	0.794164	0.689676							14.0329	7.26385	5.98249	2.28795	0.920627	1.11012	3.38867	4.39969	5.72555

[truncated: 87 more sheets: 1m, 2b, 2c, 2e, 2g, 2i, 2j, 2k, 2l, 2m, 2n, 3b, 3c, 3e, 3f, 3g, 4b, 4c, 4e, 4f …]
